# Supplementary material for: Effectiveness and Safety of Ustekinumab for Moderate to Severely Active Crohn’s Disease: Results from an Early Access Program in Brazil
Source: J Clin Med. 2022 Oct 31;11(21):6481. doi: 10.3390/jcm11216481 (PMC9654680; doi:10.3390/jcm11216481)
Supplement: Supplementary file 1 [file jcm-11-06481-s001.zip]

Archive with 1 entries (1 files):
- jcm-1917389-supplementary.pdf
